# Supplementary material for: Alternative Complement Pathway Deficiency Ameliorates Chronic Smoke-Induced Functional and Morphological Ocular Injury
Source: PLoS One. 2013 Jun 25;8(6):e67894. doi: 10.1371/journal.pone.0067894 (PMC3692454; doi:10.1371/journal.pone.0067894)
Supplement: Table S1 — Quantitative RT-PCR primer sequences. (XLSX) [file pone.0067894.s005.xlsx]

## Sheet: Sheet1
Table S3. Quantitative RT-PCR primer sequences.
Gene name	Symbol	Forward primer	Reverse primer
rhodopsin	Rho	5’-CTTCCCCATCAACTTCCTCA-3’	5’-GAATCCTCCGAAGACCATGA-3’
opsin 1 (cone pigments), short-wave-sensitive (color blindness, tritan)	Opn1sw	5’-TTGGGCTCTGTAGCAGGTCT-3’	5’-CAAGTAGCCAGGACCACCAT-3’
opsin 1 (cone pigments), medium-wave-sensitive (color blindness, deutan)	Opn1mw	5’-TCATTTCCTGGGAGAGATGG-3’	5’-TCCATATAGCAGCCCAGACC-3’
retinal pigment epithelium 65	Rpe65	5’-TTCTGAGTGTGGTGGTGAGC-3’	5’-AGTCCATGGAAGGTCACAGG-3’
complement component 3	C3	5’-TGAACAAGGGGAAGCTCCT-3’	5’-CAGGCGAAATGAAGGAATA-3’
hemolytic complement †	Hc	5'-TAAAACAAGGGGTGGTGAGC-3'	5'-CACCTGTCCAAGCACTCTCA-3'
complement component 9	C9	5'-AGCATTTTAGCCTTCGGACA-3'	5'-CCTGCCTGTCTCACACTGAA-3'
complement factor B	Cfb	5’-GGTGCCTCACCAACTTGATT-3’	5’-CTTGGTGTTGGTCCCTGACT-3’
complement factor D (adipsin)	Cfd	5’-CAAGCGATGGTATGATGTGC-3’	5’-CTCGTATTGCAAGGGTAGGG-3’
complement component factor H	Cfh	5’-TGGACTTCCTTGTGGACCTC-3’	5’-CCATCAATTCCAAAGCCTGT-3’
complement factor properdin	Cfp	5'-GCTCAGGACCAGCCTATGAG-3'	5'-TGTCCGTTGCTCTAGGGTCT -3'
CD55 antigen	Cd55	5’-TAATGCGAGGGGAAAGTGAC-3’	5’-GTGGACTGCTCCATTGTCCT-3’
CD59a antigen	Cd59a	5’-CTGCTTCTGGCTGTGTTCTG-3’	5’-TCCTGGTCAGGAGAGCAAGT-3’
vascular endothelial growth factor A	Vegfa	5’-CTGGACCCTGGCTTTACTGC-3’	5’-TGAACTTGATCACTTCATGGGACT-3’
serine (or cysteine) peptidase inhibitor, clade F, member 1 ††	Serpinf1	5’-CCTCAGCATCCTTCTCCTTG-3’	5’-TGACATCATGGGGACTCTCA-3’
hypoxia inducible factor 1, alpha subunit	Hif1a	5’-GAAATGGCCCAGTGAGAAAA-3’	5’-CTTCCACGTTGCTGACTTGA-3’
ceruloplasmin	Cp	5’-ATAATCAACCTGTTCCCTGCCA-3’	5’-GCAACCCAGCTTTCAGATGGT-3’
lysozyme 1	Lyz1	5’-CCAGTGTCACGAGGCATTTA-3’	5’-TGATAACAGGCTCATCTGTCTCA-3’
lysosomal-associated membrane protein 2	Lamp2	5’-CACCCACTCCAACTCCAACT-3’	5’-TTGTGGCAGGGTTGATGTTA-3’
microtubule-associated protein 1 light chain 3 alpha	Map1lc3a	5’-CGGCTTCCTGTACATGGTTT-3’	5’-ATGTGGGTGCCTACGTTCTC-3’
mitofusin 1	Mfn1	5’-GGAGGATGTGCGCAGACAGCA-3’	5’-CCGATTCCGAGCTTCCGACGG-3’
mitochondrially encoded cytochrome c oxidase I	mt-Co1	5’- TGACTTGCAACCCTACACGGAGGTA-3’	5’-TCGTGAAGCACGATGTCAAGGGATG-3’
dynamin 1-like	Dnm1l	5’-GGCGCTGATCCCGGTCATCAA-3’	5’- GAGCTCTTCCCACTGCTCTGCG-3’
NADH dehydrogenase (ubiquinone) 1 beta subcomplex 8	Ndufb8	5’-AGGAATCGTGTGGACACGTCACCT-3’	5’-CCACAGGCTGGTAGGAAGGGAACA-3’
6-phosphofructo-2-kinase/fructose-2,6-biphosphatase 2	Pfkfb2	5’-GGAACAGCTTTACGCCTCTG-3’	5’-TTCTTGCATGTCCAGAGCAC-3’
heme oxygenase (decycling) 1	Hmox1	5’-AGGCTAAGACCGCCTTCCTGCT-3’	5’-GGCAGTATCTTGCACCAGGCTAGC-3’
actin, beta	Actb	5'-AGCTGAGAGGGAAATCGTGC-3'	5'-ACCAGACAGCACTGTGTTG-3'
† complement component 5, C5
†† pigment epithelium derived factor, Pedf
